# Supplementary material for: Astrocyte Ezrin defines resilience to stress-induced depressive behaviours in mice
Source: Natl Sci Rev. 2025 Nov 4;13(2):nwaf480. doi: 10.1093/nsr/nwaf480 (PMC12839543; doi:10.1093/nsr/nwaf480)
Supplement: nwaf480_Supplemental_Files [file nwaf480_supplemental_files.zip]

Archive with 2 entries (2 files):
- Supplementary Figures-NSR_MS-2024-1562-R3.doc
- Supplementary Table -NSR_MS-2024-1562-R3.xlsx
