# Supplementary material for: Astrocyte Ezrin defines resilience to stress-induced depressive behaviours in mice
Source: Natl Sci Rev. 2025 Nov 4;13(2):nwaf480. doi: 10.1093/nsr/nwaf480 (PMC12839543; doi:10.1093/nsr/nwaf480)
Supplement: nwaf480_Supplemental_Files [file nwaf480_supplemental_files.zip › Supplementary Table -NSR_MS-2024-1562-R3.xlsx]

## Sheet: Sheet1
Supplementary Table 1. Results of behavioural tests of mice in the study. Mice used for morphological analysis are highlighted.
Group	No.	SPT(%)	TST(s)	FST(s)	OFT
					running distance(m)	centre-cumulative time(s)
Control	1	81.5	90	69	43.0778	61.6622
	2	96	97	88	33.4034	76.6106
	3	80	113	55	38.4541	69.003
	4	82	97	61	31.5174	88.2223
	5	87	101	79	30.9653	62.5965
	6	85	89	30	49.0326	66.592
	7	86.2	127	110	42.3003	30.24
	8	87.5	128	119	37.1457	33.48
	9	85	122	69	28.8606	49.44
	10	43	116	91	25.7333	96.489
	11	42	118	112	29.0053	40.44
	12	59.4	135	81	33.9119	69.261
	13	76	107	128	27.0822	98.04
	14	89	125	84	26.44	73.8
	15	82	111	113	40.5834	72.48
	16	74	120	116	35.7618	41,28
	17	86	119	92	27.9304	84.48
	18	64	118	53	30.3675	37.08
	19	69	180	119	28.1335	34.92
	20	86	173	145	29.1398	43.44
	21	82	167	73	39.7723	26.88
	22	33	120	103	36.9178	28.56
	23	85	81	109	36.2881	31.2
CUMS	1	59.459	170	171	19.3431	15.0819
	2	54.9296	160	174	19.4213	24.5581
	3	60.5634	156	192	20.4151	15
	4	57.5	172	204	24.9673	19.3529
	5	56.1798	157	180	19.1829	16.4166
	6	57.1429	156	174	24.508	22.9565
	7	65.625	149	152	28.8775	9.6
	8	69.697	137	138	28.765	17.64
	9	68.1159	130	124	21.4822	28.8
	10	62.8	151	143	21.1827	0
	11	65.3	128	151	21.2078	7.32
	12	58.1	147	173	16.4257	0
	13	67.1	139	135	26.734	23.04
	14	66.6	141	134	22.6336	9.96
	15	57.1	137	162	25.8604	15.24
	16	31.2	138	142	16.1441	8.16
	17	65.7	153	164	23.4656	4.32
	18	16.1	122	158	25.3108	7.92
	19	17.5	133	179	22.7302	12.12
	20	57.1	166	125	26.8507	5.88
	21	62.8	140	136	23.9564	20.4
	22	74.5	123	153	29.4504	12.48
	23	4	144	117	25.3233	23.215
	24	66	124	104	26.8293	32.958
	25	70.9	145	166	25.5366	16.32
	26	13	162	100	29.8309	76.4772
	27	69.4	139	141	21.2277	4.2
	28	27	158	135	29.2658	10.08
	29	64.9	131	142	24.6751	19.56
	30	56	163	183	28.3351	12.72
	31	67	181	128	38.0385	4.56
	32	72	165	109	27.6172	27.96
	33	67	155	126	32.8986	9.24
	34	3.8462	116	156	0.381358	38.76
	35	65.9091	133	156	25.1342	19.32
	36	65.7	146	154	23.7129	16.44
	37	82.9	150	143	29.1149	33.72
	38	96.5	122	144	28.5826	53.16
	39	16.1	119	120	38.7208	17.52
	40	67.1	136	169	32.7109	15.84
	41	61	146	131	27.9268	64.9989
	42	75	126	128	35.8687	45.771
	43	3	195	154	32.6126	62.463
	44	69.8	145	133	33.3892	56.4
	45	57	123	118	39.5426	46.038
	46	72	150	155	26.9648	52.711
	47	83	153	179	25.2252	45.771
	48	77	147	175	24.4297	26.018
	49	73	176	35	30.7454	30.689
	50	55	143	139	32.9207	39.632
	51	9	80	113	30.1467	41.1
	52	35	123	71	29.0729	52.978
	53	78	123	149	28.8873	58.05
	54	65	150	66	21.9564	58.584
	55	78	147	121	24.8705	24.95
	56	76.6	134	185	24.311	11.88
	57	80	133	153	30.3289	23.615
	58	49	113	161	28.9696	48.307
	59	85.9	124	113	24.0192	54
	60	78.1	150	188	23.9054	23.4
	61	73	119	148	0.302855	12.96
	62	74.6	105	135	26.6695	30.24
	63	80.2	109	154	23.4327	15
	64	96.4	149	136	36.5166	28.92
	65	98.3	105	106	30.9193	28.56
	66	76	135	88	25.7059	25.217
	67	84	154	141	30.1619	32.64
	68	89	146	101	35.5918	4.8
	69	93	122	153	31.499	41.767
	70	86	148	176	37.6949	26.151
	71	94	133	151	35.5983	18.677
	72	86	147	146	35.0103	28.02
	73	82	157	108	26.9218	20.145
	74	65	103	62	29.7387	72.0727
	75	52	126	63	33.9837	6.532
	76	78.8	93	106	31.7235	5.88
	77	83.5	100	95	22.6285	21.96
	78	85	111	194	36.9442	31.68
	79	84.8	112	92	22.5474	4.08
	80	97	147	83	40.771	36.48
	81	84	160	53	33.7503	11.16
	82	86	110	203	36.2971	30.96
	83	91.9	107	85	24.8988	16.68
	84	77	110	150	36.0862	32.88
	85	98.3051	93	85	33.5867	64.9999
	86	96.4912	100	95	36.0862	72.0772
	87	91.9355	107	91	38.7208	76.4772
	88	86.4407	105	106	33.3892	56.4
	89	85.7143	105	69	37.9085	66.06
	90	83.5821	109	106	35.677	62.46
	91	76	119	35	31.6512	46.92
	92	94	35	65	31.9288	41.901
	93	86.4	116	91	33.5867	14.4
	94	83.5	54	69	33.0053	8.28
	95	80	129	62	35.9035	32.825
	96	90	154	66	29.7445	22.815
	97	83.1	117	105	32.8295	9.72
	98	86	133	82	36.008	35.28
	99	85.7	105	49	33.5105	58.984
	100	88	118	55	33.1975	52.178
	101	82	109	82	34.5234	37.096
	102	85	107	142	33.6473	48.174
	103	79	57	161	31.2545	51.377
Ezrin-OE+CUMS	1	81.1	99	58	36.9442	46.8
	2	73.4	108	80	32.8295	76.736
	3	78.7	90	96	29.4946	72.6066
	4	87	102	112	33.5055	47.239
	5	90.9	114	118	34.8277	46.305
	6	87.9	108	84	33.9344	49.649
	7	79.3	138	133	36.3816	30.96
	8	51.7	124	83	41.1488	24.48
	9	81	136	82	35.0645	16.44
	10	81	113	153	28.1076	32.76
	11	72.9	119	43	36.2337	29.04
	12	61.1	117	167	35.3368	37.68
	13	84	115	165	31.4296	52.92
	14	85	142	153	36.2635	28.42
	15	26	82	88	27.7689	19.68
	16	92	113	100	38.2643	18.277
	17	97	169	128	29.5178	25.217
	18	72	132	120	36.3887	33.36
	19	79	107	118	35.2765	21
	20	33	128	131	29.4946	32.64
Ezrin-KD+CUMS	1	52	139	126	30.59	9.6
	2	61	155	169	21.0334	25.2
	3	66	136	163	28.4272	27.3609
	4	64	143	142	21.03	22.281
	5	67	137	179	27.0985	15.84
	6	67	168	155	27.8259	23.615
	7	0	136	172	21.9835	21.24
	8	3	154	169	28.9447	23.16
	9	65	134	145	24.2158	19.56
	10	3	170	201	21.3416	12.96
	11	5	150	191	25.3012	18.12
	12	62	116	151	26.9447	31.357
	13	75	130	122	34.6542	32.64
	14	75	148	171	36.8616	38.604
	15	76	142	146	30.2019	32.16
	16	78	148	134	30.3101	34.92
	17	78	149	127	31.863	38.297
	18	75	108	88	30.9067	36.829
	19	33	98	78	36.2635	44.76
	20	31	101	72	33.9411	37.126
